# Supplementary material for: Identification of a Novel Papillomavirus Associated with Squamous Cell Carcinoma in a Domestic Cat
Source: Viruses. 2020 Jan 20;12(1):124. doi: 10.3390/v12010124 (PMC7019393; doi:10.3390/v12010124)
Supplement: Supplementary file 1 [file viruses-12-00124-s001.zip]

Archive with 2 entries (2 files):
- viruses-689474-Figure S1.pdf
- viruses-689474-Supplementary Tables.docx
